# Supplementary material for: Serum CEACAM1 Level Is Associated with Diagnosis and Prognosis in Patients with Osteosarcoma
Source: PLoS One. 2016 Apr 13;11(4):e0153601. doi: 10.1371/journal.pone.0153601 (PMC4830595; doi:10.1371/journal.pone.0153601)
Supplement: S1 File — (XLSX) [file pone.0153601.s003.xlsx]

## Sheet: OS Patients
Number	Age	Gender	Location	Size	Grade	Clinical Stage	Distant Metastasis	Response to Chemotherapy	CEACAM1	Months
P55	16	Male	Femur	<6	Low	IIA	Negative	Good	127.584	13
P9	44	Male	Femur	<6	Low	IIA	Negative	Good	132.341	36
P52	20	Male	Other	<6	Low	IIA	Negative	Good	145.532	16
P9	12	Female	Femur	<6	Low	IIA	Negative	Good	174.936	16
P97	17	Male	Femur	<6	Low	IIA	Negative	Good	198.052	11
P37	16	Male	Femur	<6	Low	IIA	Negative	Good	203.909	11
P88	11	Female	Tibia	<6	Low	IIA	Negative	Good	205.532	42
P24	14	Female	Tibia	<6	Low	IIA	Negative	Good	229.276	4
P18	10	Female	Femur	<6	Low	IIA	Negative	Good	288.829	13
P61	19	Female	Femur	≥6	High	IIA	Negative	Good	309.376	46
P26	13	Female	Femur	≥6	Low	IIA	Negative	Good	342.741	33
P10	40	Female	Femur	≥6	High	IIA	Negative	Good	353.907	36
P56	14	Female	Other	≥6	High	IIA	Negative	Good	354.251	32
P92	19	Male	Other	<6	High	IIA	Negative	Good	476.068	13
P34	23	Male	Femur	<6	High	IIA	Negative	Good	487.159	18
P51	18	Female	Other	<6	Low	IIA	Negative	Poor	101.409	15
P66	39	Male	Femur	<6	Low	IIA	Negative	Poor	137.747	46
P71	13	Male	Femur	<6	Low	IIA	Negative	Poor	148.279	3
P89	27	Female	Tibia	<6	Low	IIA	Negative	Poor	179.644	35
P96	28	Male	Femur	<6	High	IIA	Negative	Poor	215.159	19
P36	13	Male	Tibia	<6	Low	IIA	Negative	Poor	228.719	17
P69	38	Female	Tibia	<6	Low	IIA	Negative	Poor	237.82	32
P3	18	Female	Femur	<6	Low	IIA	Negative	Poor	240.687	22
P68	45	Male	Femur	<6	Low	IIA	Negative	Poor	253.595	18
P80	23	Male	Femur	<6	Low	IIA	Negative	Poor	254.992	35
P36	21	Female	Tibia	≥6	High	IIA	Negative	Poor	261.409	25
P32	43	Male	Femur	≥6	Low	IIA	Negative	Poor	276.403	10
P72	25	Male	Femur	<6	Low	IIA	Negative	Poor	289.68	7
P93	51	Male	Femur	<6	Low	IIA	Negative	Poor	427.82	36
P76	34	Male	Tibia	<6	High	IIA	Negative	Poor	462.814	33
P83	12	Male	Femur	≥6	High	IIA	Negative	Poor	488.743	26
P50	48	Male	Other	<6	High	IIA	Negative	Poor	567.415	12
P53	17	Female	Femur	≥6	High	IIA	Negative	Poor	572.148	24
P12	19	Female	Other	<6	High	III	Negative	Poor	722.319	17
P27	15	Female	Femur	≥6	High	III	Negative	Poor	814.386	31
P64	43	Male	Tibia	<6	Low	IIB	Negative	Good	175.575	26
P70	27	Male	Tibia	<6	Low	IIB	Negative	Good	253.595	12
P65	15	Male	Other	<6	Low	IIB	Negative	Good	272.863	43
P99	22	Male	Tibia	≥6	High	IIB	Negative	Good	276.403	35
P79	14	Male	Tibia	<6	Low	IIB	Negative	Good	300.389	35
P72	23	Male	Femur	<6	Low	IIB	Positive	Good	354.84	8
P72	15	Male	Femur	<6	High	IIB	Positive	Good	357.501	10
P90	21	Male	Tibia	<6	High	IIB	Negative	Good	379.942	32
P99	14	Female	Femur	<6	Low	IIB	Negative	Good	381.107	36
P25	19	Male	Femur	<6	Low	IIB	Negative	Good	383.018	16
P96	16	Male	Tibia	<6	High	IIB	Positive	Good	398.811	14
P57	11	Female	Femur	<6	High	IIB	Negative	Good	415.634	28
P23	24	Female	Femur	<6	Low	IIB	Negative	Good	426.384	42
P15	31	Female	Tibia	<6	High	IIB	Negative	Good	447.575	20
P84	23	Male	Femur	<6	High	IIB	Negative	Good	461.799	42
P76	16	Male	Tibia	<6	High	IIB	Negative	Good	463.827	7
P77	17	Female	Femur	<6	High	IIB	Positive	Good	469.762	16
P86	31	Male	Femur	≥6	High	IIB	Positive	Good	498.047	16
P22	15	Female	Femur	≥6	High	IIB	Negative	Good	508.56	8
P63	13	Female	Femur	≥6	High	IIB	Positive	Good	518.845	8
P43	19	Female	Tibia	<6	High	IIB	Negative	Good	539.506	31
P46	15	Male	Other	<6	High	IIB	Positive	Good	539.506	11
P6	17	Male	Femur	≥6	High	IIB	Negative	Good	572.148	18
P100	20	Male	Femur	≥6	High	IIB	Positive	Good	578.436	45
P100	22	Male	Femur	<6	High	IIB	Negative	Good	583.035	22
P85	16	Female	Femur	≥6	High	IIB	Negative	Good	583.035	7
P91	15	Male	Other	<6	High	IIB	Positive	Good	597.098	7
P47	12	Female	Femur	<6	High	IIB	Negative	Good	600.743	11
P47	14	Female	Femur	≥6	High	IIB	Positive	Good	602.151	28
P58	16	Male	Tibia	<6	High	IIB	Negative	Good	612.75	33
P58	14	Female	Tibia	<6	High	IIB	Negative	Good	614.094	12
P11	11	Female	Tibia	<6	Low	IIB	Positive	Good	626.421	13
P95	10	Female	Femur	≥6	High	IIB	Negative	Good	631.313	22
P95	18	Male	Tibia	≥6	High	IIB	Negative	Good	631.313	18
P60	13	Female	Other	≥6	High	IIB	Positive	Good	638.485	41
P54	43	Female	Other	<6	High	IIB	Negative	Good	654.492	22
P82	14	Female	Femur	<6	High	IIB	Positive	Good	663.343	12
P63	45	Male	Femur	<6	High	IIB	Positive	Good	665.802	3
P49	34	Male	Tibia	≥6	High	IIB	Negative	Good	680.354	3
P37	58	Male	Tibia	<6	Low	IIB	Negative	Poor	208.228	26
P65	23	Male	Femur	≥6	Low	IIB	Negative	Poor	270.066	29
P67	41	Male	Tibia	≥6	Low	IIB	Negative	Poor	286.887	16
P45	24	Male	Femur	<6	Low	IIB	Negative	Poor	289.68	18
P1	20	Female	Femur	<6	Low	IIB	Negative	Poor	306.026	7
P81	18	Male	Tibia	≥6	High	IIB	Negative	Poor	330.841	36
P87	40	Male	Femur	<6	Low	IIB	Negative	Poor	398.293	31
P33	18	Male	Tibia	<6	Low	IIB	Negative	Poor	451.582	17
P97	15	Female	Tibia	≥6	High	IIB	Negative	Poor	488.743	8
P94	16	Female	Femur	≥6	Low	IIB	Negative	Poor	509.82	4
P94	29	Female	Other	≥6	Low	IIB	Negative	Poor	511.584	15
P20	17	Male	Femur	≥6	Low	IIB	Negative	Poor	524.81	21
P98	31	Male	Femur	≥6	Low	IIB	Negative	Poor	526.235	16
P42	18	Male	Femur	<6	Low	IIB	Negative	Poor	556.476	16
P50	16	Male	Femur	<6	High	IIB	Negative	Poor	563.295	13
P2	19	Male	Femur	≥6	High	IIB	Negative	Poor	603.833	32
P2	47	Male	Femur	≥6	High	IIB	Negative	Poor	603.833	21
P7	13	Female	Femur	<6	Low	IIB	Negative	Poor	612.75	25
P30	16	Male	Femur	≥6	Low	IIB	Negative	Poor	636.999	22
P30	28	Male	Tibia	≥6	Low	IIB	Negative	Poor	636.999	11
P78	19	Male	Femur	≥6	High	IIB	Negative	Poor	711.119	17
P73	22	Female	Femur	<6	High	III	Positive	Good	344.411	16
P4	16	Male	Tibia	<6	Low	III	Positive	Good	426.776	6
P62	20	Female	Other	≥6	High	III	Positive	Good	507.606	28
P74	12	Male	Other	≥6	High	III	Positive	Good	523.195	19
P46	32	Male	Femur	≥6	High	III	Positive	Good	531.695	2
P74	44	Male	Other	≥6	High	III	Positive	Good	572.72	32
P8	15	Male	Femur	<6	High	III	Positive	Good	584.623	7
P8	33	Male	Femur	<6	High	III	Positive	Good	589.573	6
P16	19	Male	Femur	<6	High	III	Positive	Good	615.534	9
P75	48	Male	Femur	≥6	Low	III	Positive	Good	637.897	39
P75	50	Male	Tibia	≥6	Low	III	Positive	Good	651.942	9
P39	14	Male	Femur	<6	Low	III	Positive	Good	665.802	15
P73	20	Female	Femur	≥6	High	III	Positive	Good	840.609	12
P75	10	Female	Femur	≥6	Low	III	Positive	Poor	639.502	4
P39	16	Male	Femur	<6	Low	III	Positive	Poor	680.011	8
P101	24	Male	Femur	<6	High	III	Positive	Poor	761.83	3
P21	25	Male	Femur	<6	High	III	Positive	Poor	774.667	5
P40	21	Female	Femur	<6	High	III	Positive	Poor	794.262	4

## Sheet: Benign Bone tumor
Subjects	Age	Gender	CEACAM1
P1	16	Male	240.976
P10	15	Female	424.155
P11	15	Male	156.499
P12	16	Male	256.657
P13	16	Male	255.983
P14	12	Female	258.235
P15	12	Male	325.135
P16	12	Male	225.943
P17	13	Male	248.484
P18	13	Female	256.535
P19	13	Male	537.015
P2	16	Female	397.284
P20	13	Female	342.398
P21	14	Male	336.656
P22	14	Male	198.642
P23	14	Male	246.852
P24	14	Male	241.351
P25	14	Female	577.639
P26	14	Female	347.697
P27	14	Female	428.755
P28	14	Male	533.356
P29	15	Male	257.748
P3	16	Female	400.51
P30	15	Male	309.576
P31	15	Male	250.462
P32	15	Male	236.655
P33	11	Female	479.897
P34	11	Female	341.484
P35	32	Male	173.848
P36	32	Female	260.332
P37	33	Female	398.491
P38	34	Female	238.94
P39	34	Female	261.5
P4	16	Female	425.545
P40	35	Male	314.513
P41	35	Female	262.498
P42	36	Female	317.807
P43	37	Male	254.126
P44	37	Male	245.844
P45	38	Male	170.758
P46	11	Male	252.963
P47	11	Male	234.863
P48	11	Male	198.978
P49	15	Female	394.669
P5	16	Male	242.416
P50	15	Female	402.308
P51	17	Male	208.126
P52	17	Female	212.077
P53	17	Female	279.224
P54	17	Female	155.311
P55	20	Male	242.052
P56	18	Male	297.288
P57	18	Male	315.687
P58	18	Male	122.654
P59	18	Male	170.742
P6	20	Male	97.4987
P60	19	Male	197.335
P61	20	Male	239.949
P62	20	Female	282.772
P63	19	Female	581.952
P64	19	Female	397.955
P65	17	Male	220.034
P66	16	Male	199.246
P67	19	Male	94.1988
P68	21	Female	441.517
P69	22	Male	327.995
P7	17	Male	250.865
P70	22	Female	342.401
P71	23	Male	244.467
P72	23	Female	400.251
P73	23	Female	260.163
P74	24	Male	221.642
P75	24	Male	139.612
P76	24	Male	271.83
P77	25	Male	306.988
P78	25	Male	234.171
P79	25	Male	230.795
P8	17	Male	119.47
P80	25	Male	246.082
P81	25	Female	443.66
P82	27	Male	229.033
P83	28	Male	200.255
P84	29	Male	330.803
P85	30	Male	233.319
P86	30	Male	501.154
P87	32	Male	201.921
P88	11	Female	259.019
P89	11	Male	171.201
P9	15	Female	412.997
P90	12	Male	247.003
P91	12	Male	202.472
P92	12	Female	340.997
P93	16	Male	249.975
P94	16	Male	287.632
P95	16	Male	238.819
P96	10	Female	482.702
P97	10	Female	214.377
P98	10	Female	404.945

## Sheet:  Normal Controls
Control	Age	Gender	CEACAM1
C1	13	Male	265.513
C10	32	Male	149.922
C100	14	Male	345.358
C101	15	Male	165.093
C103	15	Male	267.704
C11	27	Male	304.998
C12	14	Female	304.123
C13	16	Male	513.243
C14	19	Male	194.823
C15	19	Male	74.8606
C16	13	Male	195.658
C17	24	Male	196.156
C18	18	Male	243.986
C19	29	Male	244.571
C2	10	Male	245.949
C20	14	Male	386.567
C21	18	Male	267.097
C22	27	Male	293.211
C23	13	Male	295.227
C24	19	Female	387.421
C25	24	Male	587.65
C26	18	Male	267.654
C27	16	Female	267.952
C28	30	Male	68.034
C29	14	Female	337.943
C3	26	Male	366.091
C30	24	Male	373.581
C31	19	Male	381.503
C32	24	Female	104.718
C33	12	Male	593.021
C34	14	Female	173.224
C35	32	Female	327.316
C36	36	Female	333.42
C37	15	Male	105.833
C38	14	Male	150.584
C39	17	Male	195.005
C4	15	Female	195.385
C40	18	Male	242.787
C41	10	Male	154.903
C42	12	Male	556.328
C43	18	Female	244.405
C44	23	Male	244.808
C45	12	Male	209.372
C46	20	Male	165.641
C47	31	Male	210.194
C48	17	Male	210.4
C49	21	Male	300.24
C5	10	Male	528.286
C50	20	Female	305.091
C51	19	Male	306.885
C52	34	Female	310.508
C53	13	Female	313.612
C54	14	Female	303.505
C55	16	Male	354.5
C56	34	Female	355.697
C57	37	Female	356.521
C58	28	Male	356.712
C59	16	Male	409.807
C6	16	Male	193.297
C60	34	Female	173.835
C61	31	Female	194.574
C62	21	Male	194.724
C63	11	Male	474.738
C64	16	Female	196.999
C65	13	Male	454.717
C66	32	Male	344.29
C67	14	Male	245.733
C68	32	Male	209.043
C69	15	Male	209.185
C7	11	Male	210.519
C71	15	Female	183.68
C72	26	Female	110.677
C73	14	Male	191.445
C74	12	Male	142.984
C75	16	Male	387.558
C77	15	Female	213.172
C78	17	Male	292.193
C8	16	Female	126.124
C80	15	Male	214.884
C82	18	Male	175.645
C87	15	Female	269.533
C9	16	Male	233.215
C90	17	Female	99.0008
C93	17	Male	265.154
C94	23	Male	260.805
C96	35	Male	505.423
C97	12	Female	161.117
C99	10	Male	211.68
C76	10	Male	496.824
C79	11	Male	235.815
C81	11	Male	265.605
C83	12	Male	218.184
C85	12	Female	421.981
C86	12	Male	265.652
C89	13	Male	89.023
C84	14	Female	245.389
C92	14	Female	176.32
C91	14	Male	233.922
C98	15	Female	214.387
C70	15	Female	389.601
C102	15	Female	415.873
C95	15	Male	143.748
C104	15	Male	102.368
C105	16	Male	90.7235
C106	16	Male	285.358
C107	16	Female	91.1998
C108	16	Male	187.931
C109	16	Male	113.602
C110	18	Male	285.923
C111	18	Female	216.28
C112	19	Male	243.063
C113	20	Female	274.1
C114	22	Female	245.075
C115	25	Male	150.087
C116	25	Female	464.246
C117	25	Female	209.096
C118	26	Female	212.978
C119	27	Male	209.446
C120	28	Male	475.897
C121	32	Male	147.148
C122	32	Male	215.899
C123	34	Female	265.385
C124	34	Female	245.822
C125	36	Female	221.205
C126	36	Male	166.984
C88	41	Male	173.45

## Sheet: RT-PCR
Tumor Tissue	CEACAM1	GAPDH	△CT
P1	25.9905	17.4884	8.50208	0.00275816	2.64798
P2	27.2734	17.5704	9.70296	0.00119983	1.1519
P3	27.5232	17.5453	9.97788	0.000991651	0.952035
P4	27.6155	18.1766	9.43887	0.00144085	1.38329
P5	26.3412	17.8536	8.48761	0.00278596	2.67466
P6	25.7668	17.7267	8.04009	0.0037992	3.64743
P7	28.5751	17.5083	11.0668	0.000466173	0.44755
P8	26.2443	17.602	8.6423	0.0025027	2.40272
P9	25.369	17.2236	8.14544	0.00353166	3.39057
P10	27.1504	17.3321	9.81832	0.00110762	1.06337
P11	26.7711	16.9443	9.82677	0.00110115	1.05716
P12	25.11	17.1047	8.00527	0.00389201	3.73653
P13	28.8988	18.0971	10.8017	0.000560227	0.537846
P14	26.0664	18.1973	7.8691	0.00427725	4.10637
P15	26.552	18.1097	8.44234	0.00287477	2.75993
P16	26.7598	18.0874	8.67237	0.00245107	2.35315
P17	25.977	17.8478	8.12923	0.00357156	3.42888
P18	26.774	18.1068	8.66719	0.0024599	2.36163
P19	26.6882	17.0522	9.63599	0.00125684	1.20663
P20	25.3998	16.8249	8.57486	0.00262246	2.5177
P21	27.8239	16.7891	11.0348	0.000476655	0.457613
P22	26.9249	18.4895	8.43535	0.00288872	2.77332
P23	28.4888	20.1465	8.34231	0.00308117	2.95808
P24	28.214	19.7495	8.46447	0.002831	2.71791
P25	29.3854	18.5274	10.858	0.000538768	0.517244
P26	26.6889	18.3887	8.30024	0.00317233	3.0456
P27	28.0619	18.3587	9.7032	0.00119963	1.1517
P28	27.4528	18.0493	9.40346	0.00147665	1.41766
P29	27.6652	17.8765	9.78875	0.00113056	1.0854
P30	27.6842	17.8352	9.84903	0.00108429	1.04098
P31	29.6909	18.7193	10.9716	0.000497972	0.478079
P32	28.0191	18.2868	9.73231	0.00117567	1.1287
P33	27.6604	18.4704	9.18996	0.00171217	1.64377
P34	29.5606	19.2124	10.3482	0.000767164	0.736517
P35	27.1108	18.7362	8.37458	0.00301302	2.89265
P36	29.9235	18.8402	11.0833	0.00046088	0.442468
P37	27.509	19.2305	8.27846	0.00322058	3.09192
P38	28.3006	19.2426	9.05803	0.00187612	1.80118
P39	28.1555	19.1083	9.04724	0.00189021	1.8147
P40	29.1888	20.0939	9.0949	0.00182879	1.75573
P41	30.1021	19.2535	10.8486	0.000542299	0.520635
P42	28.4346	19.2304	9.2042	0.00169535	1.62763
P43	28.7017	19.5855	9.11622	0.00180195	1.72997
P44	28.603	19.2601	9.34294	0.00153991	1.47839
P45	28.6079	19.2428	9.36507	0.00151647	1.45589
P46	26.2653	18.2912	7.9741	0.003977	3.81813
P47	27.7602	18.3699	9.39032	0.00149016	1.43063
P48	27.4842	18.2213	9.26287	0.00162779	1.56276
P49	28.359	18.1176	10.2414	0.000826126	0.793124
P50	28.3714	18.127	10.2444	0.00082439	0.791456
P51	27.0462	17.7859	9.26034	0.00163064	1.5655
P52	25.8986	18.3191	7.57949	0.00522813	5.01927
P53	28.032	18.8564	9.17561	0.00172929	1.6602
P54	27.0289	18.1985	8.83041	0.00219675	2.10899
P55	25.8008	18.0838	7.71704	0.00475268	4.56282
P56	28.6762	18.3848	10.2914	0.000797947	0.76607
P57	27.9044	17.6993	10.2051	0.000847124	0.813283
P58	28.1521	17.8557	10.2964	0.000795224	0.763456
P59	28.472	18.6563	9.81567	0.00110966	1.06533
P60	28.5323	18.6764	9.85593	0.00107912	1.03601
P61	30.4047	21.4342	8.97049	0.00199349	1.91385
P62	28.092	18.7228	9.36918	0.00151216	1.45175
P63	28.2616	18.6434	9.61817	0.00127246	1.22162
P64	28.0882	18.791	9.29716	0.00158955	1.52605
P65	28.0311	18.6999	9.3312	0.00155249	1.49047
P66	27.7548	18.0054	9.74935	0.00116186	1.11544
P67	27.422	17.7398	9.68221	0.00121721	1.16858
P68	27.4481	17.6362	9.81192	0.00111254	1.0681
P69	29.1296	21.2631	7.86654	0.00428485	4.11368
P70	31.0725	21.2264	9.84609	0.00108651	1.0431
P71	26.5904	18.259	8.33138	0.0031046	2.98057
P72	26.1609	17.4628	8.69813	0.0024077	2.31151
P73	27.5359	17.6188	9.91705	0.00103435	0.993033
P74	26.5784	17.8907	8.68769	0.00242518	2.3283
P75	25.9771	17.3931	8.58398	0.00260595	2.50184
P76	25.8029	17.3626	8.44031	0.00287881	2.7638
P77	26.0422	17.4796	8.5626	0.00264485	2.53919
P78	25.7656	17.4745	8.29112	0.00319246	3.06492
P79	26.7648	16.1294	10.6354	0.000628665	0.603551
P80	23.4587	15.6314	7.82733	0.00440291	4.22702
P81	26.6511	18.506	8.14511	0.00353247	3.39135
P82	26.6007	18.3346	8.2661	0.0032483	3.11854
P83	27.0171	18.5451	8.47202	0.00281624	2.70373
P84	28.0259	18.4462	9.57974	0.00130681	1.2546
P85	29.0572	18.9951	10.0621	0.000935411	0.898042
P86	27.3218	18.0053	9.31653	0.00156836	1.50571
P87	27.4395	18.1311	9.30836	0.00157726	1.51425
P88	29.6031	18.0703	11.5328	0.000337509	0.324025
P89	29.8013	20.6942	9.10707	0.00181342	1.74098
P90	29.9273	20.3365	9.59084	0.00129679	1.24498
P91	28.2066	17.0799	11.1267	0.000447224	0.429358
P92	28.5452	17.4326	11.1126	0.000451628	0.433586
P93	28.2846	19.7597	8.52489	0.0027149	2.60644
P94	29.9264	19.0792	10.8472	0.000542833	0.521147
P95	28.5458	19.3669	9.17895	0.00172529	1.65637
P96	28.4231	18.9501	9.47302	0.00140714	1.35092
P97	29.4496	19.8429	9.6067	0.00128261	1.23137
P98	28.7275	19.0255	9.70196	0.00120065	1.15269
P99	28.7388	18.4936	10.2452	0.000823922	0.791007
P100	27.527	16.5577	10.9693	0.000498776	0.478851
P101	30.4979	20.7711	9.72677	0.00118018	1.13304
P102	32.1889	21.1447	11.0442	0.000473548	0.45463
P103	28.4036	19.0712	9.33237	0.00155123	1.48926
P104	29.3887	19.6034	9.78532	0.00113325	1.08798
P105	28.7676	18.5018	10.2658	0.000812243	0.779795
P106	28.4186	19.6386	8.77999	0.00227489	2.18401
P107	31.1934	21.3658	9.82755	0.00110055	1.05659
P108	29.8293	20.0687	9.76065	0.0011528	1.10674
P109	30.026	20.5903	9.43566	0.00144405	1.38636
P110	29.2049	19.7047	9.50024	0.00138084	1.32567
P111	31.4742	21.2643	10.2099	0.000844304	0.810575
P112	32.9859	24.2026	8.7833	0.00226968	2.17901
P113	26.4567	18.1198	8.33688	0.00309279	2.96923
Tumor-Adjacent Tissue
P1	32.6917	20.3567	12.335	0.000193547	0.185815
P2	33.6207	22.1757	11.445	0.00035869	0.344361
P3	33.1511	19.3294	13.8217	6.90661e-05	0.066307
P4	31.0006	18.5069	12.4937	0.000173394	0.166467
P5	31.5135	18.9111	12.6024	0.000160809	0.154385
P6	30.4632	18.4814	11.9818	0.000247246	0.237369
P7	32.318	20.3716	11.9464	0.000253388	0.243266
P8	28.0023	17.8558	10.1465	0.000882288	0.847042
P9	30.5315	17.7961	12.7354	0.000146647	0.140789
P10	29.0904	19.3146	9.77577	0.00114078	1.0952
P11	29.9002	19.3339	10.5663	0.000659531	0.633183
P12	30.1517	20.2203	9.93136	0.00102415	0.983238
P13	27.388	18.2569	9.13106	0.00178351	1.71226
P14	28.5216	18.1373	10.3843	0.000748213	0.718323
P15	28.9328	18.2468	10.686	0.000607023	0.582773
P16	29.5427	19.6717	9.87097	0.00106793	1.02527
P17	28.3662	19.7023	8.6639	0.00246551	2.36702
P18	29.4025	19.6361	9.76637	0.00114823	1.10236
P19	31.5658	22.055	9.51076	0.0013708	1.31604
P20	33.1326	22.7869	10.3457	0.000768506	0.737805
P21	32.7413	23.3652	9.37606	0.00150496	1.44484
P22	28.5702	18.6295	9.94067	0.00101756	0.976907
P23	27.8178	18.3811	9.43666	0.00144305	1.3854
P24	28.5357	18.9003	9.63536	0.00125738	1.20715
P25	28.3386	18.5184	9.82016	0.00110621	1.06202
P26	27.4255	17.5249	9.90056	0.00104625	1.00445
P27	27.9031	17.5557	10.3474	0.000767562	0.736898
P28	26.5368	17.5383	8.99846	0.00195521	1.8771
P29	27.8113	17.4018	10.4095	0.000735238	0.705866
P30	27.2402	17.6999	9.54029	0.00134304	1.28938
P31	26.1983	17.104	9.09426	0.00182959	1.7565
P32	28.1317	17.4533	10.6784	0.000610229	0.585851
P33	26.0917	17.3125	8.77916	0.00227619	2.18526
P34	27.1531	17.5651	9.58796	0.00129938	1.24747
P35	27.2623	18.3911	8.87116	0.00213557	2.05026
P36	27.7647	18.0028	9.76189	0.0011518	1.10579
P37	27.6082	17.6351	9.97313	0.000994918	0.955172
P38	26.8458	17.7962	9.04964	0.00188707	1.81168
P39	26.5385	17.5147	9.02376	0.00192122	1.84447
P40	27.6609	18.183	9.47794	0.00140234	1.34632
P41	30.147	19.1024	11.0446	0.00047343	0.454517
P42	27.5713	18.1536	9.41768	0.00146217	1.40375
P43	30.3916	19.2329	11.1587	0.000437429	0.419955
P44	28.7389	18.5515	10.1874	0.000857601	0.82334
P45	27.8042	18.3847	9.41946	0.00146036	1.40202
P46	27.7681	18.4649	9.30316	0.00158296	1.51972
P47	27.3179	18.0158	9.30206	0.00158416	1.52088
P48	29.5589	20.4271	9.13176	0.00178265	1.71143
P49	28.097	18.4838	9.61316	0.00127688	1.22587
P50	27.6011	17.2258	10.3753	0.000752896	0.722818
P51	28.3277	18.392	9.93566	0.0010211	0.980307
P52	27.4092	18.4416	8.96756	0.00199754	1.91774
P53	29.7583	18.908	10.8503	0.000541683	0.520044
P54	31.8138	19.9562	11.8576	0.000269475	0.25871
P55	28.1248	18.7651	9.35971	0.00152211	1.46131
P56	29.5368	19.4535	10.0833	0.000921791	0.884967
P57	29.4447	19.2421	10.2026	0.000848595	0.814695
P58	28.2523	18.396	9.8563	0.00107884	1.03574
P59	28.2784	18.1621	10.1163	0.000900923	0.864933
P60	28.8597	18.9271	9.93263	0.00102324	0.982367
P61	27.9003	17.8867	10.0136	0.000967392	0.928746
P62	29.5941	19.0789	10.5152	0.000683293	0.655997
P63	29.5094	19.4014	10.108	0.000906137	0.869938
P64	28.7088	18.5655	10.1433	0.000884249	0.848924
P65	24.8384	15.3415	9.4969	0.00138404	1.32875
P66	27.1718	15.9929	11.1789	0.000431347	0.414115
P67	25.0809	15.3226	9.75826	0.0011547	1.10857
P68	28.4954	17.9287	10.5667	0.00065935	0.633009
P69	26.0675	16.0807	9.98676	0.000985564	0.946192
P70	26.1463	15.8267	10.3196	0.000782536	0.751275
P71	24.9116	15.0766	9.83496	0.00109492	1.05118
P72	28.3111	19.1381	9.17296	0.00173246	1.66325
P73	28.3839	17.2974	11.0865	0.000459878	0.441506
P74	31.108	21.8296	9.27836	0.0016104	1.54607
P75	24.9144	15.2198	9.69456	0.00120683	1.15862
P76	26.272	16.4981	9.77386	0.00114228	1.09665
P77	30.2672	19.1898	11.0774	0.000462788	0.4443
P78	28.5668	18.2372	10.3296	0.000777128	0.746083
P79	26.5418	16.7123	9.82946	0.0010991	1.05519
P80	28.7653	18.6674	10.0979	0.000912488	0.876035
P81	29.5239	20.5154	9.00846	0.0019417	1.86413
P82	31.2078	20.1608	11.047	0.000472643	0.453761
P83	31.9098	19.8491	12.0607	0.000234088	0.224736
P84	28.7804	17.2517	11.5287	0.000338475	0.324953
P85	31.8664	19.4245	12.4419	0.000179732	0.172552
P86	30.69	18.7609	11.9291	0.000256445	0.2462
P87	29.8739	17.3505	12.5234	0.00016986	0.163075
P88	29.5551	17.5216	12.0335	0.000238543	0.229014
P89	29.2811	19.7989	9.48221	0.0013982	1.34234
P90	27.228	18.2547	8.97326	0.00198966	1.91018
P91	27.0017	17.4651	9.53662	0.00134646	1.29267
P92	29.3992	19.8428	9.55643	0.00132809	1.27504
P93	29.1464	19.653	9.49344	0.00138736	1.33194
P94	27.883	18.262	9.62097	0.00126999	1.21925
P95	28.8437	18.6348	10.2089	0.000844915	0.811162
P96	28.842	19.2177	9.62425	0.0012671	1.21648
P97	27.8339	18.5248	9.30912	0.00157644	1.51346
P98	27.8957	17.7361	10.1596	0.000874287	0.83936
P99	28.0979	18.1512	9.94666	0.00101335	0.972865
P100	28.1095	17.8477	10.2618	0.000814493	0.781955
P101	28.622	18.0404	10.5816	0.000652545	0.626476
P102	26.4784	17.3769	9.10146	0.00182048	1.74776
P103	27.2055	17.4955	9.71002	0.00119396	1.14627
P104	29.2529	18.6769	10.576	0.0006551	0.628929
P105	28.2088	17.442	10.7668	0.00057396	0.551031
P106	27.2221	17.9172	9.30486	0.00158109	1.51793
P107	27.1711	17.2221	9.949	0.0010117	0.971283
P108	26.9608	16.9311	10.0297	0.000956688	0.91847
P109	29.1183	19.746	9.37235	0.00150884	1.44856
P110	27.5236	17.9843	9.5393	0.00134395	1.29026
P111	27.8841	18.0021	9.88193	0.00105984	1.0175
P112	29.4566	19.0819	10.3747	0.000753207	0.723117
P113	29.0434	19.7212	9.32228	0.00156212	1.49971
				0.00104161
